# Supplementary material for: Reducing Automotive Cooling System Complexity through an Adaptive Biomimetic Air Control Valve
Source: Biomimetics (Basel). 2024 Mar 29;9(4):207. doi: 10.3390/biomimetics9040207 (PMC11047910; doi:10.3390/biomimetics9040207)
Supplement: Supplementary file 1 [file biomimetics-09-00207-s001.zip]

Archive with 1 entries (1 files):
- biomimetics-2904066-supplementary.MOV
